# Supplementary material for: Native and Non-Native Egg Parasitoids Associated with Brown Marmorated Stink Bug (Halyomorpha halys [Stål, 1855]; Hemiptera: Pentatomidae) in Western Slovenia
Source: Insects. 2021 May 31;12(6):505. doi: 10.3390/insects12060505 (PMC8228850; doi:10.3390/insects12060505)
Supplement: Supplementary file 1 [file insects-12-00505-s001.zip]

Archive with 1 entries (1 files):
- insects-1186221-supplementary.pdf
